# Supplementary material for: Peonidin-3-O-glucoside and Resveratrol Increase the Viability of Cultured Human hFOB Osteoblasts and Alter the Expression of Genes Associated with Apoptosis, Osteoblast Differentiation and Osteoclastogenesis
Source: Nutrients. 2023 Jul 21;15(14):3233. doi: 10.3390/nu15143233 (PMC10383121; doi:10.3390/nu15143233)
Supplement: Supplementary file 1 [file nutrients-15-03233-s001.zip]

Archive with 1 entries (1 files):
- nutrients-2467431-supplementary.pdf
